# Supplementary material for: Impact of Thermally Reducing Temperature on Graphene Oxide Thin Films and Microsupercapacitor Performance
Source: Nanomaterials (Basel). 2022 Jun 28;12(13):2211. doi: 10.3390/nano12132211 (PMC9268352; doi:10.3390/nano12132211)
Supplement: Supplementary file 1 [file nanomaterials-12-02211-s001.zip]

Archive with 1 entries (1 files):
- nanomaterials-1774322-supplementary.pdf
